# Supplementary material for: Biodegradable Cellulose/Polycaprolactone/Keratin/Calcium Carbonate Mulch Films Prepared in Imidazolium-Based Ionic Liquid
Source: Polymers (Basel). 2023 Jun 18;15(12):2729. doi: 10.3390/polym15122729 (PMC10301129; doi:10.3390/polym15122729)
Supplement: Supplementary file 1 [file polymers-15-02729-s001.zip]

Archive with 1 entries (1 files):
- polymers-2454353-supplementary.pdf
